# Supplementary material for: The Innate Immune DNA Sensing cGAS-STING Signaling Pathway Mediates Anti-PRRSV Function
Source: Viruses. 2021 Sep 14;13(9):1829. doi: 10.3390/v13091829 (PMC8473166; doi:10.3390/v13091829)
Supplement: Supplementary file 1 [file viruses-13-01829-s001.zip]

Archive with 1 entries (1 files):
- viruses-1344706-SI.pdf
